# Supplementary material for: Comprehensive evaluation of disulfidptosis in intestinal immunity and biologic therapy response in Ulcerative Colitis
Source: Heliyon. 2024 Jul 19;10(14):e34516. doi: 10.1016/j.heliyon.2024.e34516 (PMC11324823; doi:10.1016/j.heliyon.2024.e34516)
Supplement: Multimedia component 1 [file mmc1.csv]

	gene_name
1	SLC7A11
2	GYS1
3	NDUFS1
4	NDUFA11
5	NUBPL
6	NCKAP1
7	LRPPRC
8	SLC3A2
9	RPN1
10	ACTN4
11	ACTB
12	CD2AP
13	CAPZB
14	DSTN
15	FLNA
16	FLNB
17	INF2
18	IQGAP1
19	MYH10
20	MYL6
21	MYH9
22	PDLIM1
23	TLN1
24	OXSM
